# Supplementary material for: Rapid Fabrication of Tungsten Oxide-Based Electrochromic Devices through Femtosecond Laser Processing
Source: Micromachines (Basel). 2024 Jun 14;15(6):785. doi: 10.3390/mi15060785 (PMC11205389; doi:10.3390/mi15060785)
Supplement: Supplementary file 1 [file micromachines-15-00785-s001.zip]

Archive with 1 entries (1 files):
- micromachines-3025578-supplementary.pdf
